# Supplementary material for: Telehealth Approaches for Pediatric Otitis Media and Clinical Outcomes: Scoping Review
Source: J Med Internet Res. 2026 Mar 18;28:e85416. doi: 10.2196/85416 (PMC12999227; doi:10.2196/85416)
Supplement: Multimedia Appendix 2 [file jmir-v28-e85416-s002.xlsx]

## Sheet: Supplementary Table 1
No.	Study ID (Author, Year)	Country	Year	Study design	Setting	Population (age, N)	User	Telemedicine model (synchronous / asynchronous / hybrid)	Device/technology used (brand; smartphone required; AI integration; etc.)	Comparator	Reference standard	Patient selection	Blinding	Flow & timing	Operator training	Image quality threshold	Funding / COI	Primary and Secondary Outcomes	Results (numerical values where available)	Limitations and potential biases
1	Smith et al., 2012 [28]	Australia	2012	Retrospective service evaluation	School / community (mobile screening van)	1053 children(0–18years), 2111 screening assessments	Indigenous Health Workers, ENT specialists (remote)	Asynchronous (store-and-forward, ENT online review)	Video-otoscopy, tympanometry, audiometry, wireless data upload (Telstra NextG)	Conventional local doctor/ENT outreach visits	ENT specialist online review ± outreach clinic	Consecutive (school-based screening programme)	Unclear	Short interval; some delay to next outreach; missing data reported (Y)	Structured (trained Indigenous Health Workers)	Reported (images missing/poor quality mentioned; % not specified)	Unclear (public health service; no industry stated)	Screening coverage, referral rates, ENT online review, need for surgery	− 85% screening coverage; 27% referred to ENT online; 23% failed audiometry; − 55% of ENT online review cases required outreach clinic review/surgery; − 6 urgent cases transferred to tertiary center	− Retrospective design − limited to one region − quality of images sometimes inadequate
2	Biagio et al., 2014 [29]	South Africa	2014	Cross-sectional diagnostic accuracy study	Primary health care clinic	140 children (mean 6.4 years (range 2–16 years), 44% female.) -otomicroscopy performed on 136 children (272 ears) -video-otoscopy recordings obtained from 135 children (269 ears)	Video-otoscopy recordings acquired by a telehealth facilitator (non-clinical, limited training). Diagnoses made asynchronously by an otologist and a general practitioner (GP).	Asynchronous (store-and-forward): video-otoscopy recordings uploaded to a server, later reviewed by specialists.	Dino-Lite Pro Earscope (USB digital otoscope, 1.3 MP, 10–20x magnification, LED light). Connected to Lenovo ThinkPad with DinoCapture 2.0 software.	Gold standard: onsite otomicroscopy performed by an experienced otologist.	Otomicroscopy (gold standard)	Convenience	Yes (randomised videos; raters blinded)	Short interval; complete data reported	Structured (2-day training for facilitator)	Reported (acceptable or better 87%)	Unclear	Diagnostic concordance with otomicroscopy (κ values). Image quality ratings. Sensitivity, specificity, predictive values. Inter- and intra-rater reliability.	− Video-otoscopy rated acceptable/excellent in 73.6–87.0% of cases. − 18% of ears undiagnosable asynchronously (due to cerumen/poor quality). − Diagnostic concordance with otomicroscopy: Otologist κ = 0.702 (R1), 0.740 (R2), GP κ = 0.679 (R1), 0.745 (R2). Inter-rater agreement: κ = 0.737–0.735, Intra-rater agreement: Otologist κ = 0.773, GP κ = 0.737. Sensitivity: Otologist 77.6%, GP 72.4%, Speci…	− Nearly 1 in 5 ears could not be diagnosed due to cerumen or poor video quality. − Sensitivity lower than specificity, suggesting risk of missed pathology. − Children (2–5 years) more likely to yield poor-quality images. − Facilitator training limited (2 days), possible learning curve. − Single-site.
3	Wu et al., 2014 [30]	Taiwan	2014	Pilot feasibility study	Hospital / outreach (humanitarian mission)	6 patients (children included)	Images captured by otolaryngologist; reviewed remotely by 3 ENT specialists (teleconsultants)	Synchronous (real-time teleconsultation using Google Plus Hangouts over 3G/WiFi)	Smartphone-based otorhinoendoscope: Samsung Galaxy Note II (8MP camera) + self-designed adaptor + portable LED light source	Traditional face-to-face otorhinoendoscopy performed by an ENT	In-person otorhinoendoscopy	Convenience	No	Same visit	Structured (ENT specialists)	Not reported	Unclear	Diagnostic agreement (telediagnosis vs. face-to-face). Effect of additional clinical information, image quality grading (good/fair/poor).	−Correct primary telediagnosis: 83% (5/6), 100% (6/6), 100% (6/6) by three teleconsultants. −Correct secondary telediagnosis (with clinical info): 100% for all three teleconsultants. −Image quality: 17% poor, 33% fair, 50% good.	− Small sample size (N=6), limited external validity. − Image quality sometimes poor due to smartphone limitations (shaking, color distortion). − One misdiagnosis (atrophic scar vs. perforation).
4	Phillips et al., 2014 [70]	Australia	2014	Multi-centre parallel randomised controlled trial	Remote community primary care clinics	53 Aboriginal children ≤13 years with tympanic membrane perforation (Control n=23; Intervention n=30)	Parents/carers (mobile phone recipients); research nurses (ear assessment); clinic staff	Asynchronous mobile health messaging (MMS + SMS reminders)	MMS videos in local Indigenous languages + personalised English SMS via Telstra Text Buddy system; no diagnostic AI; no smartphone attachment required	Control group: no MMS (standard care + two generic SMS)	Blinded clinical ear assessment using tympanometry + pneumatic otoscopy + video-otoscopy	Eligible children with acute or chronic TMP; stratified randomisation (age & community)	Yes (ear assessors blinded to allocation)	6-week intervention; clinic attendance tracked electronically; intention-to-treat and treatment-received analyses	Ear assessments performed by trained ear research nurses	Not applicable	Funded by Australian Government Department of Health and Ageing Hearing Loss Prevention Program; no financial conflicts declared	Clinic attendance during 6 weeks. Healed perforation, ear discharge, perforation size change; acceptability of MMS.	− Clinic attendance: 1.3 visits/child in both groups; mean difference −0.1 (95% CI −1.1, 0.9), P=0.9.Ear-specific visits: no significant difference (P=0.5). − Healed perforation: 6% risk difference (P=0.6).CSOM prevalence ~70% both groups at follow-up (P=1.0). − Perforation size difference 3% (95% CI −11, 17), P=0.7.Acceptability: 84% control vs 70% intervention happy to receive messages (P=0.3).	− Short intervention period (6 weeks). − Some participants did not receive/see messages. − Phone often not owned by primary carer. − High baseline disease burden; behavioural change difficult short-term. − Limited generalisability outside remote Indigenous settings.
5	Richards et al., 2015 [71]	USA	2015	Prospective cross-sectional diagnostic comparison study	Academic Pediatric Emergency Department	51 patients ≤17 years (mean age 5.1 ± 3.7 yrs; 102 ear exams)	Emergency Medicine residents and attending physicians	Not telemedicine-based; sequential in-person comparison (digital capture possible)	CellScope Oto (iPhone attachment; smartphone required; video/image capture; no AI)	Traditional wall-mounted otoscope	No independent gold standard (comparison between devices; inter/intrarater agreement)	Convenience sample (ED patients with ear pain, fever, URI symptoms)	Yes (resident & attending blinded to each other’s findings until completion)	Same visit; traditional otoscope followed by CSO; complete flow	No formal training provided; first-time users	Not formally defined; “unable to visualize” reported (Residents 8%, Attendings 6%)	No financial conflicts declared	Intrarater agreement (traditional vs CSO); interrater agreement; change in diagnosis (clinically relevant change to/from AOM); physician/parent/patient satisfaction	− Residents: κ = 0.74 (R), 0.74 (L); CSO changed view in 16% (16/102), clinically relevant 7%.Attendings: κ = 0.86 (R), 0.79 (L); changed view 12%, clinically relevant 6%. − Interrater agreement: Traditional κ = 0.40; CSO κ = 0.47.Physician surveys: strongly positive (ease, precision, teaching value). − Parent/patient helpfulness median = 5 (IQR 4–5).	− Convenience sampling. − No prior CSO training (learning curve) .− Small single-center sample. − Diagnosis of AOM is subjective/visual.
6	Rappaport et al., 2015 [66]	USA	2015	Prospective diagnostic comparison study	Pediatric Emergency Department	Children (6 months–18 years; mean 2.9 years, N = 60) in pediatric ED image capture; Caregivers (acceptability survey, N = 70); Pediatricians (provider survey, N = 80)	ED clinicians (image capture); independent physicians (blinded review); parents/caregivers; community and academic pediatricians	Asynchronous (store-and-forward video/image capture with blinded remote review); exploratory home-use concept	CellScope-Oto smartphone otoscope (clip-on lens + fiber-optic illumination), smartphone app for image/video capture & wireless transmission	Conventional camera-fitted digital otoscope (Welch Allyn Digital MacroView)	ED clinical diagnosis + blinded physician review	Convenience（ED attendees）	Yes（raters blinded to device & clinical data）	Same visit；paired device comparison	Brief（ED clinicians）	Reported（diagnostic quality/confidence scales）	Industry involvement: Yes（CellScope）	Diagnostic quality and confidence of smartphone otoscope vs conventional digital otoscope for AOM. Secondary: Inter-rater agreement; parental acceptability; clinician attitudes toward remote diagnosis and management.	− Diagnostic quality and confidence: no significant difference between smartphone and conventional otoscope (P = .768, P = .963). − Interphysician agreement (κ): smartphone 0.503, conventional 0.664, Agreement with ED diagnosis: smartphone κ 0.368, conventional κ 0.381 (fair agreement). − 99% of parents liked seeing ear images, 97% said images improved understanding of management, 61% preferred h…	−Small sample size. −Image selection bias (cerumen limited usable videos). −Lack of full clinical context for blinded reviewers. −Possible response bias in parent and physician surveys. −Concerns about reimbursement, liability, and image quality for home use.
7	Smith et al., 2015 [31]	Australia	2015	Retrospective service evaluation	School / community	Children( <18 years, 3105 registered, 5539 screening assessments	Indigenous Health Worker conducting screenings, ENT specialists (remote review), local caregivers	Asynchronous (store-and-forward) with ENT teleconsult support	Mobile ear-screening service (video otoscopy, audiometry, secure database)	None (observational service evaluation)	ENT specialist review	Consecutive	Unclear	Repeated screening over years; missing reported (Y)	Structured (experienced IHW)	Not reported	Unclear	Screening activity, fail rates, referral rates over 6 years. Subgroup analysis: Indigenous (Cherbourg) vs. surrounding communities.	Total assessments: 5539 in 6 years. − Failure rate Cherbourg/Murgon: 38% (range 34–41%). − Failure rate outside area: 22% (range 17–29%). − Annual assessments increased from 752 (2009) to 1454 (2014). − Overall failure rate declined from 33% (2009) to 26% (2014). − Specialist appointment wait time reduced from 73 days (2009) to 29 days (2011) (reported in follow-up studies). − Outpatient referral…	− Retrospective observational design. − Screening “failures” not equivalent to confirmed pathology (possible over-referral). − Limited to one geographic region.
8	Jacups et al., 2017 [32]	Australia	2017	Service evaluation / quality assurance	Remote community to private hospitals	Children (mean 8.9 years (range 4–17), N = 16)	ENT surgeons, audiologists, Indigenous health workers (caregivers involved)	Synchronous (Postoperative follow-up via TeleHealth with digital otoscope)	TeleHealth Flexican Otoscope, Welch Allyn USB Otoscope; not smartphone-based	Standard in-person ENT consultation and hospital-based surgery waitlist	Surgical findings + ENT assessment	Convenience (waitlisted Cat 2 patients)	No	Clear flow; post-op follow-up via telehealth	Structured (ENT + trained staff)	Not reported	Yes – public/private partnership	Clinical resolution of OM, audiometric improvement. Caregiver-reported quality of life, cost savings.	−100% surgeries completed − Mean waitlist 445 days (1.2 years; range 130–928) − Pre-op PTA: Left 30.9 dB, Right 38.2 dB − Post-op improvement: Left +8.4 dB, Right +11.2 dB − Clinical resolution in 80% at 6 weeks − Hearing improved in 88% - Cost saving from TeleHealth follow-up: AUD$21,664 across 16 children	− TeleHealth not used pre-op (possible diagnostic mismatch) − High resource needs for logistics and coordination − Limited generalizability beyond emergency backlog situations
9	Prins-van Ginkel et al., 2017 [33]	Netherlands	2017	Prospective cohort study (methodological validation)	Community / home (parent-reported)	Infants and young children (0–3 years;, N=155 (2013, paper) and N=69 (2015, app))	Parents (caregivers)	Asynchronous (self-reporting via mobile app)	self-reporting via mobile app	Paper diaries and questionnaires	Parent-reported symptom criteria + validated AOM-SOS	Convenience (birth cohort participants)	No	Continuous daily recording; complete flow reported	None (parent-reported via app)	Not applicable	Industry involvement: Yes (app developed with VitalHealth Solutions; no competing interests declared)	Completeness of AOM episode detection, Compliance with diary and questionnaire completion	−Diary completion rate: Paper group: 93.1%, App group: 94.6% (p < .001, significantly higher) −AOM symptom days recorded: Paper: 32.5%, App: 44.0% (p < .001, significantly higher) −AOM incidence (per 1000 child-years): Paper: 605/1000 child-years, App: 835/1000 child-years −Questionnaire completion: Paper: 52–59%, App: 100% (p = .001, significantly higher)	− Selection bias: Only parents with smartphone access could participate, limiting representativeness. − Cohort differences: Two different participant pools (2013 paper-based vs. 2015 app-based); results may reflect group differences rather than intervention effect. − Overlap bias: Some parents participated in both cohorts, potentially improving compliance.
10	Lundberg et al., 2017 [34]	South Africa	2017	Cross-sectional diagnostic accuracy study	Primary care clinic	Children aged 2–16 years; N=140 (280 ears, 175 included after exclusions)	General practitioner (assessment), Health care facilitator (video capture), Otologist (reference standard)	Asynchronous (video sequences stored and assessed later)	Dino-Lite Pro video-otoscope (1.3MP, USB connection, laptop-based)	Conventional handheld otoscopy (GP) vs otomicroscopy (otologist, gold standard)	Otomicroscopy by expert otologist	Convenience	Yes (GP blinded to otologist diagnosis)	Same visit for acquisition; remote reads at 4 & 8 weeks; exclusions reported	Structured (facilitator 2-day training)	Reported (NPD due to poor quality; % excluded ≈10%)	Unclear (no industry COI stated)	Diagnostic agreement (GP otoscopy vs video-otoscopy vs otomicroscopy). Sensitivity/specificity, OMgrade scale grading.	−Correct diagnosis rates: GP otoscopy: 89%, Video-otoscopy round 1: 91%, Video-otoscopy round 2: 94% −Cohen’s κ (agreement with otomicroscopy): GP otoscopy: 0.66, Video-otoscopy 1: 0.70, Video-otoscopy 2: 0.81 −Sensitivity: Otoscopy: 0.81, VO1: 0.77, VO2: 0.81 −Specificity: Otoscopy: 0.93, VO1: 0.94, VO2: 0.98 −OMgrade agreement with gold standard: Otoscopy: 87%, VO1: 91%, VO2: 94%	− Case mix: 74% of ears were normal; low prevalence of acute otitis media may limit generalizability. − Exclusions: 105 ears excluded (due to cerumen impaction, poor cooperation, or unusable video quality), introducing potential selection bias. − Training: Health care facilitator had only 2 days of training, which may affect consistency of video capture. − Setting: Single primary care clinic in S…
11	Ramkumar et al., 2018 [35]	India	2018	Service evaluation / program review	Rural community (home visits & camps)	Cleft lip and palate patients (age 3–35 years, N=201 (160 screened with tele-otoscopy))	Community health workers trained to use video otoscopy; audiologists and otolaryngologists provided remote interpretation	Hybrid: Store-and-forward video otoscopy (asynchronous) + synchronous audiometry/tympanometry	ENTraview video otoscope (Medtronic, smartphone-based), Sentiero PATH portable audiometer/tympanometer (Path Medical), Shruti mobile app, Clickmedix cloud platform	Historical data from same program before telemedicine (coverage and intervention rates)	ENT / audiologist remote diagnosis ± audiometry	Consecutive (active program beneficiaries)	No	Clear pathway; follow-up attrition reported	Structured (2-day modular training)	Implicitly reported (cerumen / poor visualization noted; % given)	No (authors declare no competing interests)	Identification of middle ear disorders (MEDs), coverage of screening, hearing status, follow-up for intervention	− Screening coverage: 80% (160/201) in 13 months vs. 55% over 4 years previously. − TM/MEDs identified: 26% (82/320 ears). − Hearing loss detected: 52% (22/42 ears) had minimal–moderate loss. − Surgical intervention compliance: 78% (7/9) vs. 13 surgeries in 6 years before telemedicine. − Medication follow-up compliance: 31% (11/35). − 100% of identified MEDs received remote diagnosis and recommen…	− Internet connectivity issues in rural settings. − Logistic difficulties for home visits (travel time, power supply). − Learning curve for community workers in obtaining good quality images. − Limited ability to complete tympanometry due to probe seal challenges (10 ears).
12	Mandavia et al., 2018 [36]	Nepal	2018	Cross-sectional diagnostic accuracy study	Rural outpatient clinic (Nepal)	56 patients (mean 41 (1-86); 44 adults, 12 children). 52 patients analyzed (104 ears)	ENT trainee and GP trainee (after 60-min training). Remote ENT consultant reviewed images.	Asynchronous (store-and-forward): video-otoscopy recordings uploaded to a server, later reviewed by specialists.	Cupris© TYM smartphone otoscope (iPhone 5s)	Standard otoscopy by UK ENT consultant onsite	In-person ENT assessment with standard otoscope	Convenience	Yes (remote ENT blinded to in-person diagnosis)	Same visit; poor-quality images excluded (7%)	Brief (60-min tutorial)	Reported (7% excluded due to poor quality)	Industry involvement: Yes (Cupris; no role in analysis)	Concordance of diagnosis (per ear), concordance of referral decision (per patient).	−Diagnostic concordance (per ear): 99/104 ears (95%) concordant with gold standard otoscopy by ENT consultant.Cohen’s κ = 0.89, indicating almost perfect agreement. −Referral decision (per patient): 52/52 patients (100%) referral decision concordant between tele-otoscopy and in-person ENT. −Test accuracy (per ear): Sensitivity: 0.94, Specificity: 0.96, Positive Predictive Value (PPV): 0.91, Negat…	− Conducted in high-prevalence setting (36% pathology) , which may not generalize to low-prevalence areas. − Performed by medically trained personnel. − Four cases excluded due to poor image quality. − Operator dependency in video quality.
13	Mousseau, et al. 2018 [37]	Canada	2018	Randomized crossover controlled trial	Pediatric emergency department	Children (1–5 years, N=94 (188 ears))	Pediatric residents	Synchronous (in-person video capture)	CellScope Oto® smartphone otoscope attachment	Traditional otoscope (Welch Allyn MacroView™); gold standard = pediatric ENT with binocular microscopy	Pediatric otolaryngologist binocular microscopy	Convenience	Yes (residents blinded to reference standard & each other)	Same visit; minimal exclusions reported	Brief (orientation + practice)	Not explicitly reported	Unclear (no industry COI stated)	Diagnostic accuracy of residents vs. gold standard. parental preference, need for repeat exam, physician confidence.	− Accuracy: 0.74 (95% CI 0.68–0.80) CellScope vs. 0.69 (95% CI 0.62–0.75) traditional otoscope. − OR for accuracy: 1.44 (95% CI 0.84–2.51), p=0.20 (not significant). − Sensitivity ~0.50; Specificity 0.74–0.82. − Resident confidence lower with CellScope (VNS 5.8 vs. 7.3). − Emergency physicians: no repeat exam needed in 49/91 cases (54%). − Parental preference: 47% CellScope, 28% traditional, 25% …	− Single-site study (external validity limited). − Providers not blinded to device used. − Many families declined participation, whic leads to possible selection bias. − All children initially examined by ENT who cleaned ears, may have inflated diagnostic accuracy overall. − Diagnostic accuracies relatively low overall compared to specialist microscopy.
14	Venail et al., 2018 [38]	France	2018	Experimental training / simulation study	Simulation lab (teleaudiology platform)	3 neurotology experts, 6 undergraduate 3rd-year medical students as facilitators (trained vs untrained)	Experts (remote evaluators), trained and untrained facilitators	Synchronous (real-time tele-otoscopy via AudioProConnect platform)	Otosim2 otoscopy simulator, PC connection with high-speed internet (5 Mbit/s), AudioProConnect software	Onsite otoscopy vs remote otoscopy with facilitators	Simulator ground-truth images	Not applicable	Yes (experts blinded to image diagnosis)	Fully controlled experimental flow	Simulation-based structured training	Not applicable	Industry involvement: Yes (AudioProConnect / Otosim)	Diagnostic accuracy, inter- and intra-rater agreement, time for anatomical landmark identification	−Error rates: Onsite experts: 11.7% (7/60 cases) Remote tele-otoscopy with trained facilitators: 0% error −Interrater agreement: κ = 0.81–1.0 −Intrarater agreement: κ = 0.80–0.87 −Landmark identification time: Experts onsite: 9.2 ± 1.5 s per landmark Trained facilitators (remote): 9.3 ± 1.5 s (p = 0.85, not significant) Untrained facilitators: 15.6 ± 1.5 s (p < 0.001, significantly slower) −Train…	− Simulator-based: Conducted on otoscopy simulators, not real patient ears (cannot replicate cerumen, anatomical variations, or cooperation issues). − Infrastructure dependency: Required high-speed internet (5 Mbit/s), which may not be feasible in low-resource settings.
15	Shah et al., 2018 [39]	USA	2018	Cross-sectional comparative diagnostic study	Tertiary pediatric ENT clinic	Children (3 months–17 years, N = 40 (80 ears))	Parents (after short video tutorial), Otolaryngology resident	Asynchronous (store-and-forward video-otoscopy)	CellScope Oto® (iPhone 5 attachment; smartphone required; no AI in diagnostic process, only cerumen-detection alert)	Pneumatic otoscopy by pediatric otolaryngologist; tympanometry (subset, n=22)	Pneumatic otoscopy ± tympanometry	Convenience	Yes (remote reviewer blinded to recorder identity)	Same visit; complete flow	Brief (parents: video tutorial only)	Reported indirectly (landmarks visualized; wax warnings)	No (company provided device only)	Agreement between remote diagnosis from video vs pneumatic otoscopy, Visualization of tympanic membrane landmarks, Parent comfort and feasibility survey	Sample: 40 children, 80 ears (ages 3 months–17 years) −Diagnostic agreement (κ, vs ENT pneumatic otoscopy): Parent-acquired videos: κ = 0.42 (95% CI 0.30–0.53, p < 0.001) Physician-acquired videos: κ = 0.74 (95% CI 0.60–0.82, p < 0.001) −Tympanometry subset (22 ears): Parent videos: κ = 0.181 (95% CI 0.02–0.33, p = 0.001) Physician videos: κ = 0.591 (95% CI 0.35–0.83, p < 0.001) Landmark visualiz…	− User variability: Parents often failed to visualize tympanic membrane; many videos showed only cerumen or ear canal. − Environment: Performed in clinic after short tutorial; not tested in real home environment. − Training effect: Resident physician performance may have improved during the study. − Device algorithm: Cerumen-detection alert excessively sensitive.
16	Bhavana et al., 2018 [40]	India	2018	Prospective diagnostic accuracy study	ENT clinic	50 patients, 100 ears (outpatient cohort)	ENT senior residents, undergraduate medical students (examined with smartphones)	Asynchronous (store-and-forward images captured, later evaluated)	Standard smartphones (≥13 MP camera), no attachment, built-in flash for illumination	Otoendoscope with High Definition camera	In-person ENT otoscopy (specialist)	Convenience	Unclear	Same visit; missing data not clearly reported	Brief (clinicians using smartphone directly)	Reported (Yes) – diagnostic adequacy described, no % cutoff	Unclear	Diagnostic accuracy of smartphone otoscopy vs otoendoscopy; ability to visualize tympanic membrane (TM) and landmarks	−Overall diagnostic accuracy: 75% compared with otoendoscopy (gold standard) Sensitivity: 87.8% (95% CI 77.5–94.6) Specificity: 80% (95% CI 61.4–92.3) Positive Predictive Value (PPV): 90.6% Negative Predictive Value (NPV): 75% −Correct diagnosis rates by pathology: Normal tympanic membrane (TM): 88.6% Retracted TM: 86.4% Perforated TM: 82.9% −Visualization success: TM seen in 88% of smartphone ex…	− Anatomical limitation: Visualization of pars flaccida and attic regions was difficult without speculum, limits accuracy in pediatric narrow ear canals. − Operational dependency: Required an assistant to retract pinna/tragus during imaging, reducing feasibility for solo use or home use. − Setting bias: Conducted in a single tertiary-care hospital; results may not generalize to community or rural…
17	Chan et al., 2019 [41]	USA	2019	Randomized controlled trial	Pediatric Emergency Department	Children presenting with otic/upper respiratory complaints(N = 1390 encounters (mean age 44–49 months))	Pediatric emergency clinicians	Synchronous (bedside examination, images could be stored)	CellScope Oto® (iPhone attachment; smartphone required)	Conventional otoscope	Clinical diagnosis by ED physicians (ICD-10 AOM codes)	Consecutive ED encounters	No (clinicians aware of device)	Same visit; exclusions reported	Brief	Reported (Yes) – 91% rated adequate	Industry involvement Yes (CellScope)	Rates of AOM diagnosis and antibiotic prescribing. Clinician acceptability and device preference.	−AOM diagnosis: 18.8% (smartphone) vs 18.0% (conventional); OR = 1.106, p = 0.600. −Antibiotics prescribed for abnormal TM findings: 20.4% (smartphone) vs 19.2% (conventional); OR = 1.22, p = 0.289. −Antibiotics prescribed for AOM: 94.3% (smartphone) vs 95.9% (conventional), p = 0.54. −Non-antibiotic prescriptions higher in smartphone group (29.3% vs 11.3%, p = 0.0019). −Clinician survey (smartph…	− Selective logging bias: clinicians may have selectively recorded cases with prior AOM or abnormal findings. − Inconsistent device use: some clinicians did not carry smartphone otoscope on all shifts. − Group differences: smartphone group patients had more prior AOM episodes and tympanostomy tubes, possibly biasing outcomes. − Learning curve: modest training effect noted; may influence performan…
18	Chan et al., 2019 [42]	USA	2019	Prospective diagnostic accuracy study (ML-based)	Pediatric surgical center	Cohort 1: 98 ears, children median age 5.0 y(18 months–17 years), Cohort 2: 15 ears, <18 months; Parent usability cohort: 25 ears, median age 4.0 y	Otolaryngologists, parents (caregivers)	Asynchronous (screening model)	Standard smartphones (iPhone 5s, Samsung Galaxy S6, etc.) with custom app + paper funnel; logistic regression ML algorithm; no external attachments	Commercial acoustic reflectometry (EarCheck Middle Ear Monitor), tympanometry, pneumatic otoscopy	Surgical finding (myringotomy) + pneumatic otoscopy	Convenience (surgical cohorts)	Yes (algorithm vs reference)	Same visit; complete flow reported	Brief (clinicians & parents)	Reported (Yes) – algorithmic classification; AUC 0.898	Public / academic; no commercial device dependency	Detect presence of middle ear fluid; assess sensitivity/specificity vs. gold standards; usability (clinician vs parent, smartphone cross-platform)	−AUC = 0.898 with LOOCV (95% CI not specified); sensitivity 84.6% (95% CI 65.1–95.6%), specificity 81.9% (95% CI 71.1–90.0) −Outperformed acoustic reflectometry (AUC 0.776). −Correct classification rates: serous 86% (6/7), mucoid 91% (10/11), purulent 100% (4/4). −High inter-test reliability: 94% same classification on repeat testing. −Parents matched clinicians in 24/25 ears (6/6 fluid-positive;…	− Cannot distinguish fluid types (AOM vs OME). − False positives with ear pathologies affecting tympanic mobility (cholesteatoma, ossicular chain discontinuity, tympanoplasty). − Requires children to remain still for 1–2 seconds; motion/crying may reduce reliability. − Complete cerumen impaction causes false dips.
19	Demant et al., 2019 [43]	Greenland (Denmark)	2019	Cross-sectional feasibility / usability study	Primary care clinics in rural Greenland	84 children (aged 6–72 months; total 142 otoscopies)	Local health workers (general nurses, specialized nurses, medical students, doctors without ENT specialization)	Asynchronous (store-and-forward video-otoscopy)	Cupris® TYM smartphone otoscope, iPhone 5s	None (focus on feasibility)	Remote ENT specialist review (no in-person gold standard)	Convenience (children attending clinic for any reason)	Yes (specialists blinded to patient info and each other)	Same visit acquisition; complete flow reported	Brief (written step-by-step instructions only)	Reported (useful vs not useful; useful 18.1%)	Industry involvement: Yes (Cupris devices provided; no influence)	Proportion of useful videos for diagnosis. Inter-rater agreement, challenges with visualization (wax, insertion, focus).	− 142 videos on 84 children. − Mean proportion of “useful” videos: 18.1% overall. − By site: 13.1%, 25.6%, 16.7%. − Inter-rater agreement: Fleiss’ Kappa = 0.67 (95% CI 0.57–0.76) (substantial). − Younger children (<24 months): usefulness only 6.6% vs >48 months: 30.7%. − Main challenges: insertion errors (64–74%), wax obstruction (16–37%), poor focus (~15–42%). - Only 3% of videos rated as free f…	− Operators had only written instructions, no hands-on training. − No wax removal before examination. − Variable operator experience. − “Usefulness” definition may differ across raters.
20	Erkkola-Anttinen et al., 2019 [12]	Finland	2019	Prospective interventional cohort with randomised teaching timing	Home / community (parent-performed)	Children (6–35 months, N=41)	Parents (trained after teaching intervention)	Asynchronous (store-and-forward video submission)	Smartphone otoscope (CellScope Oto, iPhone 5/5s/6; custom TM-Rotator app)	None (no reference diagnosis by clinicians in parallel)	Expert consensus video review using predefined criteria	Convenience	Yes (evaluators blinded to symptoms & group allocation)	Repeated measures over 60 days; complete flow reported	Structured (≈60-min hands-on teaching + cerumen removal)	Reported (diagnostic possible in 40% overall; ↑ to ~60% after training)	No industry involvement	Diagnostic quality of parent-obtained videos (healthy ear, OME, AOM). Ability to detect/exclude AOM; parental usability and experience.	− 1,500 exams performed, 98% yielded video/image. − After teaching, 67% (867/1293) videos were of sufficient quality; 56% (486/867) enabled specific diagnosis. − Overall, 40% (521/1293) of all videos yielded diagnosis. − AOM detection/exclusion possible in 87% (609/699) of videos during acute symptoms. − Inter-rater agreement substantial (κ=0.69). − Families rated usability positively: 85% found …	− Parents were well educated/motivated, limiting generalizability. − Technical issues: cerumen obstruction (22%), poor clarity (33%), insufficient membrane mobility testing (97%). − Device limited to specific iPhone models.
21	Yancey et al., 2019 [69]	Kenya (Kilifi county, Malindi)	2019	Prospective service evaluation / implementation study	Semi-rural schools	155 children ≥5 years (mean 10.9, range 5–16)	Community Health Workers (CHWs); remote otolaryngologist; clinical officer	Hybrid: On-site screening + asynchronous specialist image review + mobile EMR	HearScreen™ & HearTest™ (HearX, smartphone-based audiometry); HearScope™ video-otoscope; Samsung A3 smartphone; calibrated Sennheiser HD280 Pro headphones; Andaman7 mobile EMR; no AI diagnostic integration	None (program implementation study)	ENT review of video-otoscopy images（remote confirmation）	Teacher pre-selection of at-risk children	Unclear	Same visit screening; diagnostic audiometry if failed initial screen; EMR created for positive cases; complete flow reported	Structured (~2-hour training by otolaryngologist)	Not quantitatively defined; unusable images not specifically quantified	Internal funding (Vanderbilt Dept. of Otolaryngology); no conflicts declared	Detection of hearing loss and ear pathology; feasibility of CHW-led screening; EMR integration; referral rates	− 16/155 (10.3%) children had hearing loss (mild 3.2%, moderate 1.9%, severe 2.2%, profound 1.6%). − 28/155 (18%) referred (hearing loss and/or pathology). − Pathology in normal-hearing children: 12 children (5.9%). − Most common findings: cerumen impaction 11.9%, effusion 5.5%, perforation 3.2%, retraction 2.6%, otitis media 2.6%, CSOM 1.3%. − 100% (28/28) EMR successfully created. − Initial scr…	− Ambient noise in school setting. − Limited follow-up data, Only children ≥5 years included. − Generalizability limited to similar LMIC school settings.
22	Hakimi et al., 2019 [44]	USA	2019	Randomized educational intervention study	Medical school simulation / classroom	60 pre-clinical medical students (healthy volunteers as “patients”)	Medical students	Synchronous(educational simulation)	KZYEE USB-enabled otoscope ($30, 0.3 MP, 640×480 resolution) connected to Samsung Galaxy S7 smartphone	Conventional otoscope	Not applicable (self-reported visualization of landmarks)	Not applicable	No	Same session	Structured (didactic + supervised practice)	Not applicable	No	Ability to visualize middle ear landmarks (umbo, cone of light, short process of malleus, pars flaccida). Self-reported confidence and perceived educational value.	− Identification rates ( vs conventional): Umbo 93% vs 63% (p=0.005) Short process of malleus 67% vs 33% (p=0.008) Cone of light 100% vs 70% (p=0.001) Pars flaccida 60% vs 33% (p=0.03) − Confidence scores: SEO 4.1 ± 0.7 vs conventional 2.8 ± 0.9 (p<0.001). − Usefulness rating: 4.7 ± 0.5 (Likert 1–5).	− Focused on visualization/landmarks, not diagnostic accuracy. − Limited to short training exposure. − Cannot generalize to pediatric populations.
23	Fordington & Holland Brown, 2020 [45]	UK	2020	Cross-sectional evaluation + short-term follow-up	Audiology clinic to home use	60 children aged 2–8 years (25 with OME, 35 without; 6 with Down’s Syndrome); 18 clinicians	Caregivers, children, clinicians (pediatricians, audiologists, GP, psychologist)	Asynchronous self-management support; home-based monitoring	Hear Glue Ear mobile application (iOS/Android); includes information portal, audiobooks, songs, listening games, and a game-based hearing test	Standard audiology assessment with pure tone audiometry(PTA)	Pure tone audiometry (PTA)	Convenience (clinic attendees)	No	Same day PTA vs app test; 1-week home follow-up	None / brief instruction	Not applicable	No industry involvement	Usability, acceptability, validity of app-based hearing test. Caregiver/child satisfaction, clinician acceptance, uptake of app at home.	−Significant correlation between app hearing test and PTA (r(22)=−0.656, p=0.00025) 87% (20/23) of families downloaded the app at home. 73.9% (17/23) used it between appointments. 100% of children liked the app; 93.3% found it easy to use. 73.1% of caregivers supported regular use; 85% felt it improved reporting to clinicians. 77.8% of clinicians supported regular patient use. − MARS mean quality…	− Short follow-up (1 week) limits assessment of long-term adherence. − Immediate post-clinic testing may have fatigue effects for children with hearing loss.
24	Gupta et al., 2020 [46]	India	2020	Feasibility service evaluation	Community screening camps to tertiary ENT	Patients included children (0–15 yrs, N = 3000)	5 community health workers (trained 3 months), ENT specialists at tertiary hospital	Asynchronous (store-and-forward via ClickMedix)	ENTraview device (Android smartphone + otoscope + rechargeable light source), ClickMedix app	In-clinic ENT exam at tertiary hospital	In-person ENT assessment (for referred cases)	Convenience (voluntary camp attendees)	No	Clear triage pathway; follow-up attrition reported	Highly structured (3-month WHO-based curriculum)	Not explicitly reported	Industry involvement: Yes (Medtronic partnership)	Screening coverage, referral rates, surgical need, treatment uptake, cost savings	− 3,000 screened in 45 camps 1,619 (54%) referred, 215 (13%) reported to hospital, 103 (48% of those) required surgery, 29 surgeries done (26 tympanoplasties, 2 mastoid, 1 ventilation tube) 57 (26%) managed medically, 22 (10%) treated with syringing, 4 fitted with hearing aids (subsidized) − Surgeries provided at 40% of usual cost (INR 10,000 ≈ USD 160 each)	− Only 13% of referred patients reported to hospital (low uptake) − Loss to follow-up limited impact − Reliance on community workers with limited training
25	Cha et al., 2020 [47]	Republic of Korea	2020	Prospective cross-sectional diagnostic accuracy study	Tertiary ENT outpatient clinic	patients(mean 55.6 (aged 19–95 years), N = 177)	Otolaryngologists, residents	Asynchronous (with automated diagnostic system also tested)	Consumer-grade otoendoscope tethered to Android smartphone; AI decision tree model	In-person contact medicine (final diagnosis by attending physician)	In-person ENT diagnosis incl. audiology & imaging	Consecutive (new clinic visitors)	Yes (initial async diagnosis before in-person exam)	Same visit; complete flow	Structured (ENT residents/consultants)	Not explicitly reported	No industry involvement	Diagnostic accuracy (Top-1, Top-2), inter-rater agreement, diagnostic speed, feasibility of automated diagnosis	− Telemedicine vs contact medicine: Top-1 accuracy 83.05%, Top-2 accuracy 88.14% − Otolaryngologists’ survey (20 cases): Top-1 accuracy 76.25%, Top-2 accuracy 91.25%; κ=0.71 (Top-1), κ=0.91 (Top-2) − Automated system: Top-1 accuracy 69.5%; κ=0.70 vs human telemedicine; speed 667.9 diagnoses/min vs 1.55 diagnoses/min by humans − Disease-specific sensitivities: 100% for sudden sensorineural hearing…	− Automated model trained on high-grade images, not consumer-grade, reducing accuracy. − Telemedicine less accurate for dizziness due to lack of physical exam tools. − Legal constraints prevented randomized allocation to groups
26	Durgut et al., 2020 [48]	Turkey	2020	Cross-sectional diagnostic comparison	ENT clinic	OME patients (5–15 years, N = 50 with OME (88 affected ears, 12 healthy ears as control))	ENT specialists, audiologist	Asynchronous (clinic-based mobile app vs. conventional test)	Hearing Test™ app (Android v1.1.3, Samsung Galaxy Note Edge + Philips SHL3060 headphones)	Conventional pure-tone audiometry in soundproof booth	Conventional pure tone audiometry	Convenience	Unclear	Same visit testing	Structured (single audiologist)	Not applicable	Unclear	Accuracy and reliability of smartphone-based audiometry vs. standard audiometry	− Conventional audiometry: normal 41 ears, mild 40, moderate 7 (mean PTA 20.78 ± 10.22 dB). −Smartphone audiometry: normal 12, mild 40, moderate 34, severe 2 (mean PTA 34.81 ± 13.67 dB). In 12 healthy control ears: conventional = all normal (mean 6.83 ± 3.09 dB); smartphone = normal 5, mild 6, moderate 1 (mean 20.33 ± 14.61 dB). Agreement: κ = 0.059 (p = 0.295, not significant). Frequency-specifi…	− App version/software limitations may have contributed. − Authors conclude Hearing Test™ v1.1.3 is not appropriate for OME hearing screening in children.
27	Jayawardena et al., 2020 [49]	USA	2020	Case series (n=3)	Home (COVID-era telehealth)	3 pediatric patients (ages 5, 14, 16)	Parents/caregivers performed otoscopy, ENT specialists reviewed remotely	Hybrid (telemedicine consult + asynchronous patient-submitted otoscopy images)	Commercially available over-the-counter smartphone otoendoscopes (~$40–50); Mimi app–based audiogram	In-person office visit (standard otoscopy & audiogram)	Clinical course ± subsequent in-person/surgical findings	Convenience	No	Short interval; management altered by images	Brief (physician-guided parental instruction)	Not reported	No	Feasibility and clinical utility of at-home smartphone otoscopy and app-based audiograms during telehealth visits	− Case 1 (5 yrs, cochlear implant): remote otoscopy showed AOM + blocked tube → urgent surgery (tube replacement, adenoidectomy). − Case 2 (16 yrs, post-tympanoplasty): home otoscopy + Mimi audiogram → no effusion, partial tube occlusion → managed medically (ototopical drops). − Case 3 (14 yrs, post-canaloplasty/ossiculoplasty): home otoendoscopy + Mimi audiogram → intact TM, improved thresholds …	− Only 3 cases. − Device use requires parental cooperation, risk of improper use/injury. − Limited generalizability; no long-term follow-up. − Reliability of app-based audiograms uncertain without standardized calibration.
28	Cottrell et al., 2020 [50]	UK	2020	Service evaluation	Primary care to ENT specialist	15 General Practisioners across 15 practices (N=53 referrals over 6 months)	General practitioners, ENT consultants	Asynchronous (store-and-forward)	Endoscope-i system (otoendoscope + smartphone/iPod app, HD video capture)	Traditional face-to-face ENT referral pathways	ENT consultant remote review ± F2F if required	Convenience (GP referrals)	No	Clear referral–response flow; response median 48 min	Highly structured (3 sessions + certification)	Implicit (diagnosis possible in 83% without F2F)	Public funding (UK AHSN); no industry COI	Feasibility and acceptability of GP-led tele-otology referrals; adequacy of images and diagnoses. Response time, referral rate, GP/patient satisfaction.	− 15 GPs trained, 14 retained equipment, 8 practices used system. − Total 53 referrals in 6 months; 83% (44/53) managed remotely without face-to-face review. − Median ENT response time: 48 min (IQR 22 min–2h 28m); maximum: 15h 55m. − Median referral rate: 0.65/1000 registered patients (range: 0.13–4.10). − Common referral reason: diagnostic uncertainty of tympanic membrane. − GP and specialist fe…	− Infrastructure barrier: Lack of Wi-Fi in many practices, requiring dongles. − Limited uptake: Only 8 of 14 practices actively used system, referral numbers below expectation. − No patient-reported outcomes collected despite initial plan. − Short-term, small-scale pilot; generalizability limited.
29	Schuster-Bruce et al., 2021 [51]	UK	2021	Randomized controlled trial (education)	Simulation / classroom	Undergraduate medical students (N=42; smartphone group n=20, control group n=22)	Medical students	Synchronous(educational simulation)	TYMPA system v1 smartphone otoscope (iPhone X-based, app and hardware, projects to screen)	Traditional Welch-Allyn otoscope	Simulator ground-truth pathology	Not applicable	No	Same session	Structured (didactic + supervised practice)	Not applicable	No	Diagnostic accuracy in identifying 4 simulated ear pathologies (AOM, TM perforation, normal TM, grommet). Perceptions of ease of use, confidence, and preference.	− Overall diagnostic accuracy: 84% smartphone vs 44% standard, p < 0.001. − By pathology: Normal TM 95% vs 50% (p=0.002); AOM 75% vs 23% (p=0.002); TM perforation 65% vs 14% (p=0.001); grommet 100% vs 91% (p=0.49). − 90% (n=20) of smartphone group preferred it for learning and wanted future use. − Ease of use: Likert median 4 both groups (p=0.381). − Confidence: Likert median 4 both groups (p=0.2…	− Simulated, not clinical pathologies, external validity limited. − One medical school, and Not blinded for facilitators. − Confidence did not correlate with competence. − Short-term study; no follow-up on long-term retention or clinical application.
30	Kolb et al., 2021 [52]	USA	2021	Retrospective matched cohort study	Tertiary pediatric ENT center	Recurrent AOM (mean age 20.7±15.6 months, N=100); Sleep-disordered breathing(SDB) (mean age 5.4±3.2 years, N=128 )	Pediatric otolaryngologists	Synchronous (real-time telehealth visits)	Standard telehealth platform (no digital otoscopy; history + video exam of oropharynx/nose when feasible)	Office-based in-person visits (matched control group from prior year)	Intraoperative findings (for surgical cases)	Consecutive	Unclear	Same-episode care; surgical correlation reported	Not applicable	Not applicable	No	Feasibility of full evaluation via telehealth; completeness of physical exam; recommendations for surgery/follow-up; correlation with intraoperative findings	− Telehealth feasible in 84% (42/50) RAOM and 95.3% (61/64) SDB visits without follow-up office visit. − No ear/nasal detailed exams possible in telehealth vs 96% completed in-office (p<.001). − Oropharyngeal exam feasible in 16% (RAOM) and 65.6% (SDB) vs nearly 100% in-office (p<.001). − Surgery recommendations similar between telehealth and office groups (e.g., RAOM: 72% vs 66%, p=0.831). − Mid…	− Retrospective design, single center. − Lack of otoscopy in telehealth limited diagnostic completeness. − Potential selection bias: higher acuity patients may have preferentially sought telehealth. − Socioeconomic/racial disparities: White patients overrepresented in telehealth group.
31	Kleinman et al., 2021 [53]	USA	2021	Randomized controlled trial	Pediatric ED + primary care clinic	Children (0–21 years, N=188) ; 375 ears examined by 85 trainees and 22 supervisors	Medical students, residents (Pediatrics, Family Medicine, Emergency Medicine), Physician Assistant residents; supervisors were fellows and attendings	Synchronous (real-time trainee–supervisor interaction)	Cellscope Oto (smartphone-based digital otoscope, iPhone-based); vs Welch Allyn MacroView (traditional)	Traditional otoscope	Supervisor assessment using validated OMgrade	Convenience	No	Same visit	Brief（movie or oral instruction）	Not reported	Industry involvement: Yes（Cellscope）	Accuracy of ear exam (trainee vs supervisor, OMgrade scale). Repeat confirmatory exams, trainee confidence, antibiotic prescription.	− Accuracy improved by 11.2% with digital vs traditional (74.7% vs 63.5%, p=0.033). − Inter-rater agreement higher with digital (κ=0.69) vs traditional (κ=0.40, p=0.022). − Repeat confirmatory exams: 27.2% digital vs 97.9% traditional (p<0.001). − Trainee confidence: no significant difference (2.23 vs 2.24, p=0.955). − Antibiotic prescriptions: 12.0% digital vs 21.9% traditional (p=0.071).	− Single-center academic setting; limits generalizability. − Cellscope Oto discontinued, unclear if results generalize to other devices. − Small technical issues (lighting, clarity, attachment alignment). − No long-term patient outcomes measured (hearing, recurrence). − Possible selection bias: trainees occasionally reverted to traditional otoscope
32	Don et al., 2021 [54]	USA	2021	Prospective pilot cohort	Home to tertiary ENT	Children (median 1.7 years (8.4 months–7 years), N = 16)	Parents (video capture at home), otolaryngologists (remote review)	Asynchronous (store-and-forward video-otoscopy via web portal)	Asynchronous (store-and-forward video-otoscopy via web portal)	In-office otoscopy (pneumatic otoscopy ± microscopy)	In-office otoscopy ± microscopy	Convenience	Yes（ENT independent review）	Short interval, longitudinal	Structured (in-person instruction + practice)	Reported (TM not visible 3%; cerumen 18%)	Industry involvement: Yes（Cellscope）	Feasibility of parental home use; diagnostic concordance with in-office otoscopy; parental/physician satisfaction. Inter-rater reliability; impact on acute care visits; usability	− Intra-rater agreement ≥80% for tube extruding, blocked, extruded (p<0.05). − Inter-rater agreement ≥80% for most tube/TM variables; kappa up to 0.65; only cerumen detection low (κ=0.31). − 206 monthly videos, 25 unscheduled videos reviewed. − 62% of parents used Oto instead of PCP visit; average time saved 4h, financial savings ~$127 (copays, transport, wages). − 100% parental satisfaction; 75%…	− Single center; iPhone-owning families only (selection bias). − Focused only on TT surveillance (not general AOM diagnosis). − Technical issues: 18% videos obstructed by cerumen; 3% poor quality; occasional upload failures.
33	Ni et al., 2021 [67]	USA	2021	Educational development & validation study	Academic medical centres	Pediatric residents (PGY1–3) from 3 academic centers, N = 45	Pediatric residents (learners); expert otolaryngologists (validation panel)	Asynchronous (recorded video review; web-based quiz, no real-time interaction)	CellScope Oto smartphone-adaptable otoscope + smartphone app, video otoscopy recordings, web-based Video Otoscopy Quiz (VOQ)	Expert otolaryngologist consensus (≥80% concordance) during validation phase	Expert otologists’ consensus (≥80% agreement)	Not applicable	Yes（expert validation phase）	Same session	Not applicable (assessment not applicable)	Reported（≥80% expert concordance）	Industry involvement: Yes（CellScope）	Feasibility and validity of video-based otoscopy quiz using smartphone video-otoscopy. Secondary: Diagnostic accuracy by pathology; resident competency across training levels.	−Mean VOQ score: 66.9% (95% CI 58.9–68.4%). − No significant difference by PGY level (PGY1 64.7%, PGY2 67.9%, PGY3 69.2%). − Highest accuracy: cerumen impaction 95.5%, Lowest accuracy: normal ear 36.4%, cholesteatoma 42.2%. − Only 27/50 videos reached ≥80% expert concordance; AOM lowest concordance (49.8%).	−Educational study. −Small expert panel; limited pathology spectrum. −Variability in video quality (lighting, speculum size, examiner technique).
34	Manayan et al., 2022 [55]	USA	2022	Prospective cross-sectional	Tertiary clinic	Participants (3–18 years, N = 104, 208 ears); 52 with chronic otitis media, 18 with craniofacial anomalies	Non-audiologist clinical staff performed screening; audiologists performed reference standard	Asynchronous (screen performed, results compared with gold standard later)	hearScreen® app (hearX Group, Pretoria, South Africa) on Android smartphone; Sennheiser HD202 II supra-aural headphones, integrated noise monitor	Conventional pure tone audiometry (Grason-Stadler GSI 61 audiometer, soundproof booth)	Conventional pure tone audiometry	Convenience	Yes	Same visit		Not applicable	Industry involvement: Unclear	Sensitivity, specificity, PPV, NPV for detection of hearing loss. Impact of ambient noise, referral rates, subgroup analysis (sex, age, COM, craniofacial anomalies, hearing loss type).	− Sensitivity: 85%, Specificity: 41%, PPV: 36%, NPV: 87% − Overall referral rate: 66%, Prevalence of HL in cohort: 27% (36 conductive, 16 sensorineural, 4 mixed) − Subgroup: conductive HL sensitivity 88–91% with NPV ~92% −Screening at 500 Hz: poor specificity (43%), high false positives due to ambient noise (p=0.01) − Female participants had higher referral rates (85%) and sensitivity (100%) but …	− High false positive rate due to ambient noise at 500 Hz. − Clinic exam rooms not soundproof, ambient noise exceeded ANSI recommendations. − Lack of direct comparison to conventional screening methods outside gold-standard audiometry. − Results may not generalize to lower-resource settings or to populations with different prevalence.
35	Meng et al., 2022 [56]	China	2022	Prospective observational service evaluation	Primary care to tertiary ENT (rural medical consortium)	Patients (mean 44.6 (3–83 years), N= 83)	Primary health care (PHC) providers, supported by otolaryngologists at lead hospital	Asynchronous (store-and-forward via WeChat group)	Mebird T5 Smartphone Otoscope (Black Bee Intelligent Manufacturing, Shenzhen); smartphone required	Standard PHC without telemedicine (implicit comparator, not directly tested)	Clinical outcome + ENT remote diagnosis	Convenience	No	Same episode; repeated visits	Structured (PHC–ENT collaboration)	Not reported	No industry involvement reported	Treatment results (cure, improvement, ineffective), Number of telemedicine and PHC visits, Patient satisfaction, PHC provider self-assessment of helpfulness	− 62/83 (74.7%) cured, 21/83 (25.3%) improved, 0% ineffective − Treatment duration: median 14 days (IQR 7–14) − Telemedicine visits: mean 1.8 ± 0.9 (range 1–5) − PHC visits: mean 2.2 ± 1.1 (range 1–7) − Patient satisfaction: 78.3% very satisfied, 19.3% somewhat satisfied, 2.4% dissatisfied − PHC providers: 75.9% rated telemedicine “very helpful,” 24.1% “helpful,” 0% “unhelpful”	− Interrupted implementation due to COVID-19 duties of PHC providers − Lower image quality compared to high-definition otoscopes, which leads to some risk of missed subtle lesions − Limited documentation of patient data by otolaryngologists − Use of WeChat may raise privacy/security concerns due to lack of end-to-end encryption
36	Deshmukh et al., 2022 [57]	India	2022	Retrospective diagnostic accuracy study (sampling study)	Community screening camps (rural & urban India)	Patients (mean 34 ± 19 years, N =573)	Community health workers, ENT specialists	Asynchronous (Community Health Worker (CHW) screening with device, referral to ENT for confirmation)	Shruti ENTraview mobile otoscope + smartphone app	ENT specialist diagnosis at partner hospitals	In-person ENT specialist diagnosis	Convenience	Unclear	Same episode; only referred/positive cases included	Structured (CHW training via Shruti program)	Not reported	Industry involvement: Yes（Medtronic Labs）	Diagnostic accuracy (sensitivity of CHW diagnosis vs ENT), prevalence of conditions detected	− Most common ENT diagnoses: CSOM 50%, wax 35%, ASOM 6%. − Overall sensitivity: 96.9% (95% CI: 95.1–98.1%). − Diagnostic concordance per condition: CSOM 96.2%, wax 98.0%, ASOM 93.9%, foreign body 100%, OME 100%. − Total agreement between CHW and ENT across 573 cases: 555/573.	− Only sensitivity could be measured, retrospective sampling design; not prospective validation. − Limited to Shruti program context, may not generalize elsewhere. − Possible variability in CHW training and device use.
37	Schafer et al., 2022 [58]	USA	2022	Retrospective cohort study	Tertiary pediatric ENT center	Children with recurrent acute otitis media (N = 524)	Pediatric otolaryngologists	Synchronous telemedicine (video visits during COVID-19 pandemic)	Standard telehealth platform (not specified), no smartphone otoscopy used	In-office visits (April–June 2019) vs. telehealth visits (April–June 2020)	Intraoperative middle ear effusion (BTI)	Consecutive	No	Telehealth vs in-person to surgery with same situation	Not applicable	Not applicable	No industry involvement	Recommendation for bilateral tympanostomy tube insertion (BTI), Incidence of middle ear effusion (MEE) at BTI, Demographic/clinical predictors of surgery recommendation	− Recommendation for BTI: 51.43% telehealth (72/140) vs. 69.01% in-office (265/384), p = 0.0002 − Underwent BTI: 87.5% telehealth vs. 92.8% in-office (ns) − MEE at time of BTI: 31.8% telehealth (20/63) vs. 69.9% in-office (172/246), p < 0.0001 − Logistic regression: Telemedicine encounters less likely to result in surgery (OR 0.44, 95% CI 0.29–0.68, p = 0.0002) − Strong predictors of surgery acro…	− Lack of physical exam in telehealth led to higher proportion of surgeries without MEE − COVID-19 halted elective surgeries, possible conservative recommendations in 2020 − Single-center study, limits generalizability − Did not assess key risk factors (daycare, smoke exposure, breastfeeding) − MEE not subtyped; intraoperative findings incompletely described
38	Smola et al., 2022 [59]	USA	2022	Pre–post educational study	Pediatric ED	Pediatric residents (6 years (IQR 2.5–13), N=18 ,total 308 ear exams)	Pediatric residents, ear exam videos reviewed by faculty	Asynchronous (video-otoscopy recordings reviewed later)	CellScope Oto (CSO), iPhone-based smartphone otoscope; enables video capture and remote review	Traditional otoscope use (resident self-report, prior studies show similar diagnostic accuracy)	Faculty review of recorded videos	Convenience	Yes	Same session	Brief (1–2 min device instruction)	Implicit (non-assessable category: yes)	No	Change in residents’ comfort level with otoscopy (Likert scale). Diagnostic accuracy of AOM, inter-rater reliability of video review, resident/family satisfaction.	− Median comfort level increased: interns +1.0 (to 4.5), third years +1.0 (to 5.0), second years unchanged (baseline high) − Faculty inter-rater reliability substantial: Cohen’s κ = 0.737, p < .0001 − Residents strongly agreed CSO improved diagnostic confidence and was a good learning tool (median Likert = 4) − Only 2% of exams diagnosed as AOM; comfort level positively correlated with patient ag…	− Few true AOM cases (2%), limits diagnostic accuracy evaluation. − Possible self-reporting bias in comfort level despite anonymization. − Learning curve with CSO may have affected comfort ratings.
39	Chan et al., 2022 [60]	USA	2022	Prospective diagnostic comparison	Audiology clinic	Pediatric patients(1–20 years, N=50 ears)	Audiologists	Asynchronous (device-based, not live telehealth)	Smartphone-based tympanometer (Samsung Galaxy S9 + low-cost attachment, $28 material cost, open-source system, 226 Hz probe tone)	Commercial tympanometers (GSI TympStar, GSI TympStar Pro)	Commercial tympanometer	Convenience	Yes（independent review）	Same visit	Structured (audiologist-operated)	Not applicable	No industry involvement reported	Diagnostic agreement (Liden & Jerger classification), peak admittance, canal volume, peak pressure, usability	− 100 tympanograms (50 ears, tested with both devices). − Average agreement between smartphone & commercial device: 86 ± 2% across 5 pediatric audiologists. − Bland-Altman (peak admittance, n=45 ears without tubes): bias error −0.02 ± 0.14 mL; absolute error 0.11 ± 0.09 mL. − root-meen-square error across tympanograms: 0.17 ± 0.11 mL. − Ear canal volume bias error: 0.15 ± 0.96 mL (all 50 ears), −…	− Single-center study. − Age limitaion (Infants <9 months excluded). − Device still prototype stage, needs further validation in larger and more diverse populations.
40	Wagner et al., 2023 [13]	Brazil	2023	Nonrandomized controlled trial	Pediatric ED	Children in Emergency Department(ED) (median 5 years (IQR 1–9), N=690)	Pediatric resident guided remotely by pediatrician	Hybrid (synchronous tele-interconsultation + asynchronous record storage)	TytoPro (TytoCare): portable mobile device with otoscope, stethoscope, thermometer, camera; smartphone/tablet required	Conventional in-person exam by pediatrician	In-person pediatrician physical exam	Consecutive	Yes（independent review）	Same visit	Structured (training for all participating physicians)	Implicit (otoscopy agreement: ear canal 72%, tympanic membrane 86%)	Industry involvement: Yes（TytoCare）	Primary: Concordance between remote and in-person exam. Secondary: Sensitivity and specificity of device vs in-person gold standard.	− Concordance ≥90% for skin (rash 94%, hemorrhagic suffusion 100%, infection signs 95%), mucosa (hydration 98%, coloring 97%), heart (murmur 95%, rhythm 97%, sounds 98%), lung (adventitious 91%, vesicular 97%), abdominal sounds 92%. − Lower for otoscopy (ear canal 72%, tympanic membrane 86%), throat/oral (72%), rhinoscopy (79–81%). Specificity >70% for all (74.5%–99.7%). −Sensitivity: ear canal 6…	− Performance lower in infants (crying/artifact interfered with auscultation). − Mixed population with diverse diagnoses limited subgroup interpretation. − Cost barrier (~US$3,496 per device + $149/month platform).
41	Habib et al., 2023 [61]	Australia	2023	Blinded inter-rater reliability study	Statewide telehealth program（rural/remote）	Children( mean 5.7 ± 3.1 years,N = 65, 80 ear assessments)	Board-certified otolaryngologists	Asynchronous (store-and-forward telehealth)	Digital video otoscopes (Inline Systems, Welch Allyn); tympanometry, pure-tone audiometry; nurse impressions	Reference standard diagnosis established by board-certified ENT specialists	Expert consensus ENT diagnosis	Random sample（telehealth database）	Yes（raters blinded to reference & each other）	Complete	Structured（AHW／nurses trained）	Reported (only cases with visible TM analyzed)	Public funding；No industry COI	Inter-rater agreement and accuracy against reference standard. Effect of increasing levels of clinical data (otoscopy alone vs. with tympanometry/audiometry/nurse input)	− Tier A (otoscopy alone): 65% accuracy, κ=0.53; Tier B (otoscopy + tympanometry/hearing loss): 77% accuracy, κ=0.68; Tier C (full data): 85% accuracy, κ=0.79. − Inter-rater agreement improved from 57% (κ=0.42) in Tier A → 74% (κ=0.64) in Tier B → 82% (κ=0.75) in Tier C. Accuracy by subtype with Tier C: normal 93%, AOM 69%, OME 78%, COM 89%. − Misclassification most frequent between AOM and OME.	− Reference standard itself based on telehealth model (not in-person gold standard). − Demographics excluded (age, gender, etc.) may have limited diagnostic context. − Pneumatic otoscopy/video recordings not used.
42	Alenezi et al., 2024 [14]	Australia	2024	Prospective service evaluation	Urban tertiary children’s hospital	Children(mean 3.2 years (6months–6 years), N = 87)	ENT consultant/registrar, ENT nurse, audiologist	Asynchronous (store-and-forward; multidisciprinary team (MDT) fortnightly review)	Ear Portal Video-otoscopy (HearScope, HearX, South Africa), audiometry (HearScreen app, HearX), tympanometry & WBT (Titan Analyzer, Interacoustics), DPOAE, questionnaires (PLUM, HATS, OM-6)	Standard outpatient ENT pathway (waiting list and in-person visit)	MDT ENT/audiology consensus	Consecutive（ENT waitlist）	No	Clear；median 28 days to care plan	Structured（trained non-clinician RAs）	Reported（video sufficient 82%→98% with audiogram）	Public research funding	Waiting time to diagnosis and care plan. Type of diagnoses, care pathways, caregiver satisfaction, time for data collection/review	− Median waiting time: 28 days vs 450 days in standard care (p<0.001) − 98.8% of children seen within recommended timeframes vs 20% in standard care − Bilateral diagnosis achieved in 90.3% − Normal findings: 43.9% − Common pathologies: bilateral OME (19.5%), bilateral AOM with intact TM (9.8%) − MDT review time: mean 5.1 min vs standard ENT appointment 15–20 min + audiology 45 min - 6.1% directly…	− Very small comparator group (n=5 in standard care) due to COVID-19 clinic closures − Missing or unreliable audiological results in ~55% limited ability to fully triage − Lack of age-appropriate audiometry reduced diagnostic completeness − Reliance on non-clinicians may limit caregiver–specialist interaction − Generalizability limited to one metropolitan tertiary center
43	Patel et al., 2024 [62]	UK	2024	Prospective pilot service evaluation	Community audiology to hospital ENT	Patients in ENTICES pathway (mean age 57, N = 50, part of 79 total ENTICES). Compared with 305 advanced audiology diagnostics patients and 1164 hospital otology clinics patients.	Audiologists with remote review by otologists	Asynchronous (store-and-forward SPO videos + remote ENT review); self-referral allowed	ENTICES（ENT-Integrated-Community-Ear Service） Smartphone otoscopy (SPO) + Tablet-based audiometry (TBA) with noise-cancelling headphones. Portable equipment, no soundproof booth required.	Compared ENTICES vs. Advanced Audiology Diagnostics (AAD) vs. Hospital Otology Clinics (HOC)	Dual otologist remote review	Consecutive	Yes（otologists independent）	Complete	Highly structured（experienced audiologists）	Reported（81.9% sufficient）	Public (NHS grant)	Diagnostic accuracy, patient satisfaction, cost-effectiveness, number of clinic visits, safety of pathway	− Diagnostic sufficiency: SPO video + history sufficient in 80%; with audiogram increased to 98%. − No ENTICES audiologist decisions overturned by otologists. − Patient satisfaction: 100% would recommend; mean scores 8.8–9.8/10. − Efficiency: 62% discharged at first visit in ENTICES vs. 40% AAD and 58% HOC. − Referrals: 24% ENTICES required HOC follow-up; 14% rebooked for microsuction. − Surgery:…	− Single-center. − Differences in referral source (self-referral in ENTICES vs. GP/specialist in HOC/AAD). − Cost analysis may underestimate infrastructure/training costs. − TBA reliability affected by environmental noise (7% of tests unreliable). − Wax removal sometimes required rebooking (14%).
44	Dubois et al., 2024 [15]	France	2024	Retrospective diagnostic accuracy study (DL validation)	Ambulatory ENT practice（France）	(>5 years old, N not clearly specified, dataset of 98,137 otoscopic images, after balancing: 45,606 images used for training/validation, 326 for test)	ENT specialist collected images; model designed for clinicians and potentially non-specialists	Asynchronous (images captured, then analyzed by AI); Smartphone app interface	Smart Scope (Karl Storz, Germany) attached to smartphone + Inception-v2 CNN integrated into i-Nside app	Reference diagnosis from single senior ENT specialist (ground truth)	Senior ENT single-expert labeling	Convenience	Unclear	Training/validation/test split	Not applicable (image capture is standard of care)	Implicit (noise/blur sensitivity analysis: yes)	Industry involvement: Yes（Clarifai / NeMo Health）	Diagnostic accuracy (sensitivity, specificity, AUROC) across 11 classes. Robustness to image corruption, model misclassification analysis, usability of smartphone app	− Validation set (3,962 images): Sensitivity and specificity >98% for all classes; AUROC = 1.00. − Test set (326 images): Binary classification (normal vs abnormal): Sensitivity 99.0%, Specificity 95.2%, AUROC 1.00. − Class-specific results: Wax plug Sens 100% / Spec 97.7%; AOM Sens 58.3% / Spec 100%; OME Sens 58.3% / Spec 98.1%; Foreign body Sens 33.3% / Spec 99.7%. − Misclassifications: 48/326 …	− All diagnoses labeled by a single ENT specialist (potential bias, lack of consensus). − Limited external validation: single-center, single device, single operator. − Children <5 years excluded, limiting pediatric generalizability. − Possible overfitting: excellent validation results, lower external test results. − Device dependency: may not generalize to lower-quality otoscopes.
45	Jin & Fan, 2024 [16]	China	2024	Technical development + user study	Home / non-clinical	Participants(mean age = 52.9 ( 26–82), N = 17) − 500 hospital patients (image dataset) − 120 community participants for “in-the-wild” data − Expert validation: 2 otologists	End-users (self-examination), with expert review by otologists	Asynchronous self-assessment with potential for hybrid expert follow-up	Low-cost ($10) handheld otoscope-like USB endoscope connected to smartphone; AI-based image classification (DenseNet CNN) with speech interaction	Compared against otologist-confirmed diagnoses and benchmarked against GP and pediatrician diagnostic accuracy from prior studies	Expert comparison（2 otologists）	Not applicable	Unclear	Technical evaluation + user evaluation	None (assumes self-use)	Reported (algorithm sensitivity evaluated separately)	Academic research funding	Accuracy of AI-based detection of 6 common ear conditions (earwax, OME, Suppurative OM, cholesteatoma, TM perforation, healthy) , Usability, user satisfaction, expert evaluation	− Sensitivity for earwax blockage: 0.949, Sensitivity for other 5 conditions (deep learning model): 0.904, Accuracy across conditions: >90% Example: OME Sensitivity 0.765, Specificity 0.993, Suppurative OM Sensitivity 0.906, Colesteatoma Sensitivity 0.794, Precision 1.0, Healthy condition Sensitivity 0.963 − Overall classification accuracy: 95.7% − User study (n=17): Generally easy to use; high s…	− Limited dataset diversity − Lower sensitivity for some conditions (OME, Colesteatoma) risks false negatives − Lighting and camera angle variability affects accuracy − Lack of detection for external otitis and other ear canal conditions − Some users (elderly) found questionnaires long or text-heavy
46	Quick et al., 2024 [22]	Australia	2024	Prospective comparative study	Rural health centres to tertiary paediatric ENT	Pediatric patients (mean 6 years(2–14), N = 27, 52 ears)	Non-specialist trained health providers; images reviewed by otolaryngologists	Hybrid: still images (asynchronous) + real-time video-otoscopy (synchronous)	Welch Allyn Model 25020A with Digital Macroview otoscope; standard video conferencing system	Still otoscopy images vs. real-time video-otoscopy	Specialist otologist assessment	Consecutive	Yes（raters blinded to clinical info）	Same encounter; both still and video captured	Structured（trained non-specialist staff）	Reported (6-domain Likert assessment)	No industry involvement stated	Image quality (focus, light, field of view, landmarks, cerumen), diagnostic adequacy, inter-rater agreement. usability in telehealth workflow.	− Video-otoscopy rated superior in 5/6 domains (quality, focus, light, field of view, landmarks). − Mean landmarks identified: 2.79 (video) vs. 1.68 (still), p<0.001. − ≥50% field of view: 81.7% (video) vs. 66.3% (still). − Inter-rater agreement (Cohen’s κ): 0.68 (video), 0.83 (still). − High capture success rate: 96.3% of ears.	− Only one otoscope type tested. − Possible variability due to internet. − Lack of stratification by age groups. − Still images may have forced more definitive normal/abnormal classification (higher κ).
47	Habib et al., 2024 [23]	Australia	2024	Retrospective observational cohort	Rural & remote communities（93 sites）	Individuals from 93 Aboriginal and Torres Strait Islander communities (median age 9.8 years (IQR 7.2), N = 3950, 13,726 ears)	Clinical Nurse Consultants, audiologists (on-site), and otolaryngologists (remote reviewers)	Asynchronous, “store-and-forward” tele-otology model	Mobile computer workstations with digital video otoscopy, audiometry, tympanometry	outcomes compared across age groups and between first and second assessments	ENT specialist diagnosis (with audiology)	Consecutive referrals	Yes（inter-/intra-rater analysis）	Large-scale longitudinal; missingness reported	Highly structured（CNC＋audiologist）	Reported (diagnostic-quality 89.8%)	Public & grant funding; some industry disclosures	Prevalence of ear disease and hearing loss, Diagnostic agreement (intra- and inter-rater reliability), Management outcomes (antibiotics, surgical recommendations), Longitudinal disease progression between first and second assessments	− Ear disease prevalence: 62.2% overall (28.1% chronic otitis media [COM], 16.5% otitis media with effusion [OME]) − Hearing loss prevalence: 62.5% overall (59.8% conductive, 34.7% indeterminate, 2.8% sensorineural, 2.7% mixed) − Inter-rater agreement: κ = 0.78 (substantial); intra-rater κ = 0.71 − Management: antibiotics prescribed in 14.1% of encounters; surgical intervention recommended in 27.…	− Geographic remoteness limited confirmatory in-person follow-up − Asynchronous model introduces delays between assessment and specialist review, potentially delaying intervention − Risk of missed cases due to incomplete or poor-quality assessments (8.4% incomplete data; 1.4% obstructed ear canals) − Low rates of tympanostomy tube insertion compared to urban populations due to logistical challeng…
48	Gyawali et al., 2024 [63]	Nepal	2024	Cross-sectional reliability study (pilot)	Tertiary referral center and remote regions（Nepal）	age 2–63 years (median 27), N = 94	Medical students (non-specialist) performed exams, ENT consultants as reviewers	Asynchronous (store-and-forward)	Pen endoscope (Teslong®, China) + smartphone + Mimi Hearing App v.5.0; EMR via Google Forms	In-person ENT specialist diagnosis and PTA (pure tone audiometry)	In-person ENT consultant diagnosis	Convenience	Yes（remote reviewer blinded to in-person dx）	Same episode; all had remote + in-person	Structured (medical student capture; EMR-designed workflow)	Partially reported (poor visualization cases described)	No industry involvement reported	Diagnostic agreement between telemedicine vs in-person; correlation between Mimi app vs PTA	− Kappa: Rhinology .843 (almost perfect), Head & Neck .784 (substantial), Otology .737 (substantial), Pediatric ENT .764 (substantial). − Correct diagnosis: 18/20 rhinology, 20/23 otology, 17/22 pediatric. − Mimi app: no false negatives but poor correlation with PTA (p>0.05).	− Lack of tactile sensation (missed 4 cases) − ear discharge/cerumen obscured 6 COM cases and poor visualization in 5 cases − Mimi app lacked standardization, tedious interface, no specific earbuds − single image per site may reduce accuracy − pediatric <2 years excluded − rigid endoscope limited posterior visualization
49	Bowers et al., 2025 [64]	Australia	2025	Prospective cross-sectional comparative study	Schools（urban & rural Australia）	School-entry children (4–7 years, mean 5.9 ± 0.5 years, N = 464)	Audiologists (remote and on-site facilitators)	Hybrid (remote audiologist via videoconference + on-site facilitator)	Otometrics Madsen A450 Audiometer (air/bone conduction), Natus Aurical Otocam 300 Video Otoscope, Interacoustics MT10 Tympanometer, laptop with Zoom, Telstra 4GX mobile broadband	Traditional face-to-face pure tone audiometry, otoscopy, tympanometry	Face-to-face PTA / otoscopy / tympanometry	Convenience（school-based recruitment）	Yes（audiologists blinded to paired results）	Same day or ≤2 days	Structured（audiologist-facilitated）	Not explicitly reported	Public / academic funding	Reliability of remote pure tone audiometry, video otoscopy, and tympanometry compared to face-to-face testing	− Remote vs. face-to-face air conduction thresholds: within ±10 dB in 98% (1 kHz) and 97.8% (4 kHz). − Bone conduction thresholds: within ±10 dB in 100% (1 kHz) and 95.7% (4 kHz). − Otoscopy: 78.6% agreement (κ = 0.6). − Tympanometry: 92.2% agreement (κ = 0.9). − Prevalence of HL: 17% (74/436 children), mostly bilateral, mild, and conductive.	− On-site facilitators were audiologists. − Noise levels in testing rooms not systematically measured. − Limited frequencies tested in remote PTA (1 kHz, 4 kHz). − Small sample of children with moderate–severe HL, limiting subgroup analyses. − Internet-dependent, though no major disruptions occurred.
50	Altamimi et al., 2025 [65]	Australia	2025	Service evaluation + cost-minimisation analysis	Tertiary paediatric hospital（urban Australia）	Children(6 months–18 years, N=184 in Ear Portal, N=94 in standard care)	Research assistant + audiologist (data collection), ENT clinical nurse specialist, and audiologist (multidisciplinary team review), caregivers (receiving care plan)	Asynchronous telehealth (store-and-forward)	Video otoscope, Titan middle ear analyser (tympanometry + OAE), HearScreen audiometry; laptop and software	Standard ENT outpatient pathway (face-to-face with ENT + audiologist)	Not applicable（service pathway study）	Consecutive (waiting-list based)	Not applicable	Defined pathway；waiting time clearly reported	Highly structured MDT	Not reported	No industry involvement stated	Cost-minimisation analysis (initial and follow-up appointment costs), Waiting times for Category 2 and 3 referrals, Specialist productivity (patients reviewed per hour)	− Cost per appointment: Ear Portal $67.70 initial, $37.34 follow-up vs. Standard care $154.65 initial, $86.10 follow-up. − Initial setup cost: $19,384; break-even at 223 appointments (~18 months). − 291 appointments conducted → net savings $20,371.79. − Productivity: ENT specialists reviewed 11 patients/hour vs. 3 in standard care. − Median waiting time: Ear Portal <30 days vs. 291 days (Cat 2), …	− Outcomes assumed equivalent (no patient-reported outcomes, QoL, or long-term follow-up measured). − Short equipment life (video otoscope required annual cost). − Study excluded urgent referrals (Cat 1) and children with complex comorbidities. − One tertiary hospital. − Cost analysis limited to hospital perspective; patient costs (travel, work absence, etc.) not assessed.
51	Pannonhalmi et al., 2025 [24]	Hungary	2025	Prospective diagnostic agreement study	ENT outpatient clinic（Hungary）	Patients(mean 45.5 years(15–96 years), N = 103)	Primary care physicians/nurses (non-ENT) capturing images, remote otolaryngologists diagnosing	Asynchronous (store-and-forward with specialist review)	Cupris TYM smartphone otoscope + custom University of Szeged telemedicine app	In-person otolaryngologist examination	Independent in-person ENT specialist	Convenience	Yes（remote vs in-person independent）	Same visit	Brief–Structured (PCP image capture)	Implicit (both still and video used)	Device-related involvement likely（Cupris）	Concordance of diagnosis and therapy decisions between remote and onsite specialists; secondary: overlap in diagnosis/therapy, usability	− Diagnosis match rate: 76.7% (79/103; 95% CI: 68.5–84.9%) − Therapy match rate: 59.2% (61/103; 95% CI: 49.7–68.7%) − Combined diagnosis + therapy match: 54.4% (56/103) − Overlap diagnoses/therapies: 86–94% depending on metric − Average patient travel distance to clinic: 12.9 km; 39.8% missed work, mean 2.7 hours lost	− Image/video quality sometimes insufficient due to cerumen or subtle findings, which reduced diagnostic match. − Device limited to visual-only diagnostics, cannot assess middle ear function. − Therapies less consistent than diagnoses, highlighting limitations in remote treatment decision-making. − Study conducted at a single center. − Performance may improve with higher resolution (4K) and algor…
52	Stancel-Lewis et al., 2025 [68]	UK	2025	Service-level evaluation（mixed-methods pilot）	Home（virtual support from audiology centre）	Children with complex needs (1–13 years, mean 6.17, N = 12) who previously did not accept otoscopy/tympanometry in clinic	Parent/carers (home delivery); senior paediatric audiologists (remote supervision & interpretation)	Hybrid (Parent-delivered home checks with synchronous virtual training/support and asynchronous review of uploaded data)	TympaHealth Android smartphone otoscope (video-otoscopy, cloud upload), Interacoustics Titan tympanometer (226 Hz), Smartphone required	Last clinical appointment (standard clinic-based otoscopy & tympanometry)	Audiologist interpretation（no formal gold standard）	Purposive / Convenience	No	Short interval; pre-clinic comparison yes; missingness reported	Highly structured (90-min online + manual + practice)	Partially reported (TM visibility and contraindications described)	Public / NHS related；Industry device: Yes（TympaHealth）	Acceptability of parent-led home ear checks; acceptance rates of otoscopy and tympanometry. Secondary: Parent confidence (Likert), perceived access, qualitative themes (trust, empowerment).	− Otoscopy acceptance: 62.5% (15/24 ears) at home vs 16.7% (4/24) in clinic. − Tympanometry acceptance: 54.1% (13/24) at home vs 12.5% (3/24) in clinic. − Parent confidence increased post-training: otoscopy 10/12, tympanometry 9/12 parents. − Majority reported improved access and acceptability; strong qualitative themes of trust, familiarity, and empowerment.	− Small purposive sample; limited generalisability. − Service evaluation. − No formal cost-effectiveness analysis. − Excludes non-English-speaking families and those without home internet.
