# Supplementary material for: Telehealth Approaches for Pediatric Otitis Media and Clinical Outcomes: Scoping Review
Source: J Med Internet Res. 2026 Mar 18;28:e85416. doi: 10.2196/85416 (PMC12999227; doi:10.2196/85416)
Supplement: Multimedia Appendix 3 [file jmir-v28-e85416-s003.xlsx]

## Sheet: Sheet1
RE-AIM domain	What was commonly reported	Key gaps / recommended reporting items
Reach	Settings and target populations (clinic/ED/school/community/home); program coverage in school/community services; access gains in rural/remote pathways	Representativeness (age bands, underserved groups); digital divide descriptors (device access, bandwidth/offline capability, caregiver literacy); stratified reach by SES/ethnicity/geography
Effectiveness	Diagnostic performance (κ/sensitivity/specificity/AUC); selected clinical outcomes (time to diagnosis, re-examinations, follow-up completion); stewardship signals where reported	Patient-centered outcomes (QoL, long-term hearing/language outcomes); adverse events; comparative effectiveness under standardized reference standards
Adoption	Some descriptions of who captured/interpreted and where implemented; occasional uptake/participation notes	Organization-level adoption metrics (site uptake, staff uptake); reasons for non-adoption; workflow integration barriers/facilitators; implementation readiness
Implementation	Training intensity and protocols; workflow time; image-quality thresholds (often missing); feasibility/acceptability; costs/travel savings in some studies	Standardized reporting of training content/competency; explicit minimum image-quality criteria and failure pathways; resource requirements; interoperability/privacy; fidelity measures
Maintenance	Rarely reported	Sustainability over time, staffing models, governance/medicolegal arrangements; scale-up across sites; monitoring for device/ecosystem changes and performance drift
