# Supplementary material for: Telehealth Approaches for Pediatric Otitis Media and Clinical Outcomes: Scoping Review
Source: J Med Internet Res. 2026 Mar 18;28:e85416. doi: 10.2196/85416 (PMC12999227; doi:10.2196/85416)
Supplement: Multimedia Appendix 4 [file jmir-v28-e85416-s004.xlsx]

## Sheet: QUADAS2_simplified
Study	Year	Study design	Diagnostic accuracy study? (heuristic)	ROB: Patient selection	ROB: Index test	ROB: Reference standard	ROB: Flow & timing	Applicability: Patient selection	Applicability: Index test	Applicability: Reference standard
Smith et al.	2012	Retrospective service evaluation	No	NA	NA	NA	NA	NA	NA	Low
Biagio et al.	2014	Cross-sectional diagnostic accuracy study	Yes	High	Low	Low	Unclear	High	Low	Low
Wu et al.	2014	Pilot feasibility study	No	NA	NA	NA	NA	NA	NA	Low
Phillips et al.	2014	Multi-centre parallel randomised controlled trial	No	NA	NA	NA	NA	NA	NA	NA
Richards et al.	2015	Prospective cross-sectional diagnostic comparison study	Yes	High	Low	Unclear	Low	High	Low	Unclear
Rappaport et al.	2015	Prospective diagnostic comparison study	Yes	High	Low	Unclear	Low	High	Low	Unclear
Smith et al.	2015	Retrospective service evaluation	No	NA	NA	NA	NA	NA	NA	NA
Jacups et al.	2017	Service evaluation / quality assurance	No	NA	NA	NA	NA	NA	NA	NA
Prins-van Ginkel et al.	2017	Prospective cohort study (methodological validation)	Yes	High	High	Unclear	Unclear	High	High	Low
Lundberg et al.	2017	Cross-sectional diagnostic accuracy study	Yes	High	Low	Low	Low	High	Low	Low
Ramkumar et al.	2018	Service evaluation / program review	Yes	Low	High	Unclear	Unclear	Low	High	Low
Mandavia et al.	2018	Cross-sectional diagnostic accuracy study	Yes	High	Low	Low	Low	High	Low	Low
Mousseau et al.	2018	Randomized crossover controlled trial	Yes	High	Low	Low	Low	High	Low	Low
Venail et al.	2018	Experimental training / simulation study	No	NA	NA	NA	NA	NA	NA	NA
Shah et al.	2018	Cross-sectional comparative diagnostic study	Yes	High	Low	Low	Low	High	Low	Low
Bhavana et al.	2018	Prospective diagnostic accuracy study	Yes	High	Low	Low	Low	High	Unclear	Unclear
Chan et al. (otoscope)	2019	Randomized controlled trial	Yes	Low	High	High	Low	Low	High	High
Chan et al. (MEF)	2019	Prospective diagnostic accuracy study (ML-based)	Yes	High	Low	Low	Low	High	Low	Low
Demant et al.	2019	Cross-sectional feasibility / usability study	Yes	High	Low	Unclear	Low	High	Low	Unclear
Erkkola-Anttinen et al.	2019	Prospective interventional cohort with randomised teaching timing	No	NA	NA	NA	NA	NA	NA	NA
Hakimi et al.	2019	Randomized educational intervention study	Yes	NA	High	High	Unclear	Unclear	High	High
Yancey et al.	2019	Prospective service evaluation / implementation study	No	NA	NA	NA	NA	NA	NA	Low
Fordington & Brown	2020	Cross-sectional evaluation + short-term follow-up	Yes	High	High	Unclear	Unclear	High	High	Unclear
Gupta et al.	2020	Feasibility service evaluation	No	NA	NA	NA	NA	NA	NA	NA
Cha et al.	2020	Prospective cross-sectional diagnostic accuracy study	Yes	Low	Low	Unclear	Low	Low	Low	Unclear
Durgut et al.	2020	Cross-sectional diagnostic comparison	Yes	High	Low	Unclear	Low	High	Unclear	Unclear
Jayawardena et al.	2020	Case series (n=3)	No	NA	NA	NA	NA	NA	NA	NA
Cottrell et al.	2020	Service evaluation	No	NA	NA	NA	NA	NA	NA	NA
Schuster-Bruce et al.	2021	Randomized controlled trial (education)	Yes	NA	High	Unclear	Unclear	Unclear	High	Unclear
Kolb et al.	2021	Retrospective matched cohort study	No	NA	NA	NA	NA	NA	NA	NA
Kleinman et al.	2021	Randomized controlled trial	Yes	High	High	Unclear	Low	High	High	Unclear
Don et al.	2021	Prospective pilot cohort	Yes	High	Low	Low	Unclear	High	Low	Low
Ni et al.	2021	Educational development & validation study	Yes	NA	Low	Unclear	Unclear	Unclear	Low	Unclear
Manayan et al.	2022	Prospective cross-sectional	Yes	High	Low	Unclear	Low	High	Low	Unclear
Meng et al.	2022	Prospective observational service evaluation	No	NA	NA	NA	NA	NA	NA	NA
Deshmukh et al.	2022	Retrospective diagnostic accuracy study (sampling study)	Yes	High	NA	Unclear	Unclear	High	Unclear	Unclear
Schafer et al.	2022	Retrospective cohort study	No	NA	NA	NA	NA	NA	NA	NA
Smola et al.	2022	Pre–post educational study	No	NA	NA	NA	NA	NA	NA	NA
Chan et al.	2022	Prospective diagnostic comparison	Yes	High	Low	Unclear	Low	High	Low	Unclear
Wagner et al.	2023	Nonrandomized controlled trial	Yes	Low	Low	Unclear	Low	Low	Low	Unclear
Habib et al.	2023	Blinded inter-rater reliability study	No	NA	NA	NA	NA	NA	NA	NA
Alenezi et al.	2024	Prospective service evaluation	No	NA	NA	NA	NA	NA	NA	NA
Patel et al.	2024	Prospective pilot service evaluation	No	NA	NA	NA	NA	NA	NA	NA
Dubois et al.	2024	Retrospective diagnostic accuracy study (DL validation)	Yes	High	NA	Unclear	Unclear	High	Unclear	Unclear
Jin & Fan	2024	Technical development + user study	No	NA	NA	NA	NA	NA	NA	NA
Quick et al.	2024	Prospective comparative study	No	NA	NA	NA	NA	NA	NA	NA
Habib et al.	2024	Retrospective observational cohort	No	NA	NA	NA	NA	NA	NA	NA
Gyawali et al.	2024	Cross-sectional reliability study (pilot)	Yes	High	Low	Unclear	Unclear	High	Low	Unclear
Bowers et al.	2025	Prospective cross-sectional comparative study	Yes	High	Low	Unclear	Unclear	High	Low	Unclear
Altamimi et al.	2025	Service evaluation + cost-minimisation analysis	No	NA	NA	NA	NA	NA	NA	NA
Pannonhalmi et al.	2025	Prospective diagnostic agreement study	Yes	High	Low	Unclear	Low	High	Low	Unclear
Stancel-Lewis et al.	2025	Service-level evaluation（mixed-methods pilot）	No	NA	NA	NA	NA	NA	NA	NA
